# Supplementary material for: Data for evaluation of fast kurtosis strategies, b-value optimization and exploration of diffusion MRI contrast
Source: Sci Data. 2016 Aug 30;3:160072. doi: 10.1038/sdata.2016.72 (PMC5004585; doi:10.1038/sdata.2016.72)
Supplement: Supplementary file 1 [file sdata201672-isa1.zip]

Archive with 3 entries (3 files):
- i_Investigation.txt
- s_study_Hansen.txt
- a_assay_Hansen.txt
