# Supplementary material for: Data for evaluation of fast kurtosis strategies, b-value optimization and exploration of diffusion MRI contrast
Source: Sci Data. 2016 Aug 30;3:160072. doi: 10.1038/sdata.2016.72 (PMC5004585; doi:10.1038/sdata.2016.72)
Supplement: Supplementary file 1 [file sdata201672-isa1.zip › i_Investigation.txt]

# Investigation File generated for Scientific Data with Investigation File Authoring Tool version 0.1.0 on 25/07/2016 - This metadata file is CC0
ONTOLOGY SOURCE REFERENCE
Term Source Name	NCBITAXON	UBERON	PATO	UO	OBI	NCIT	ERO
Term Source File	http://data.bioontology.org/ontologies/NCBITAXON	http://data.bioontology.org/ontologies/UBERON	http://data.bioontology.org/ontologies/PATO	http://data.bioontology.org/ontologies/UO	http://data.bioontology.org/ontologies/OBI	http://data.bioontology.org/ontologies/NCIT	http://data.bioontology.org/ontologies/ERO
Term Source Version	2015AA	releases/2014-06-15	unknown	unknown	2014-08-18	16.03d	2013-08-02
Term Source Description	National Center for Biotechnology Information (NCBI) Organismal Classification	Uber Anatomy Ontology	Phenotypic Quality Ontology	Units of Measurement Ontology	Ontology for Biomedical Investigations	National Cancer Institute Thesaurus	Eagle-I Research Resource Ontology
INVESTIGATION
Investigation Identifier
Investigation Title
Investigation Description
Investigation Submission Date
Investigation Public Release Date
INVESTIGATION PUBLICATIONS
Investigation PubMed ID
Investigation Publication DOI
Investigation Publication Author List
Investigation Publication Title
Investigation Publication Status
Investigation Publication Status Term Accession Number
Investigation Publication Status Term Source REF
INVESTIGATION CONTACTS
Investigation Person Last Name
Investigation Person Mid Initials
Investigation Person First Name
Investigation Person Address
Investigation Person Phone
Investigation Person Fax
Investigation Person Email
Investigation Person Affiliation
Investigation Person Roles
Investigation Person Roles Term Accession Number
Investigation Person Roles Term Source REF
STUDY
Study Identifier	10.1038/sdata.2016.72
Study Title	Data for evaluation of fast kurtosis strategies, b-value optimization and exploration of diffusion MRI contrast
Study Submission Date	07/04/2016
Study Public Release Date	30/08/2016
Study Description	http://www.nature.com/articles/sdata201672#abstract
Study File Name	s_study_Hansen.txt
Comment[Subject Keywords]	/;//;///;///
Comment[Manuscript Licence]	CC BY-4.0
Comment[Experimental Metadata Licence]	CC0
Comment[Supplementary Information File Name]	
Comment[Supplementary Information File Type]	x-zip-compressed
Comment[Supplementary Information File URL]	http://www.nature.com/articles/sdata201672#supplementary-information
Comment[Data Repository]	Dryad Digital Repository
Comment[Data Record Accession]	doi:10.5061/dryad.9bc43
Comment[Data Record URI]	http://dx.doi.org/10.5061/dryad.9bc43
STUDY DESIGN DESCRIPTORS
Study Design Type	repeated measure design	protocol optimization design
Study Design Type Term Accession Number	OBI:0500002	OBI:0001401
Study Design Type Term Source REF	OBI	OBI
STUDY PUBLICATIONS
Study PubMed ID	""
Study Publication DOI	doi:10.1038/srep23999
Study Publication Author List	""
Study Publication Title	""
Study Publication Status	published
Study Publication Status Term Accession Number	
Study Publication Status Term Source REF	
STUDY FACTORS
Study Factor Name
Study Factor Type
Study Factor Type Term Accession Number
Study Factor Type Term Source REF
STUDY ASSAYS
Study Assay Measurement Type	Diffusion Kurtosis Imaging
Study Assay Measurement Type Term Accession Number	NCIT:C116487
Study Assay Measurement Type Term Source REF	NCIT
Study Assay Technology Type	MRI Scanner
Study Assay Technology Type Term Accession Number	ERO:MRI_Scanner
Study Assay Technology Type Term Source REF	ERO
Study Assay Technology Platform	""
Study Assay File Name	a_assay_Hansen.txt
STUDY PROTOCOLS
Study Protocol Name	Samples	Magnetic Resonance Imaging
Study Protocol Type	selection	nuclear magnetic resonance assay
Study Protocol Type Term Accession Number	OBI:0001928	OBI:0000182
Study Protocol Type Term Source REF	OBI	ERO
Study Protocol Description		
Study Protocol URI	""	""
Study Protocol Version		
Study Protocol Parameters Name	""	instrument; manufacturer; magnetic field strength; coil type; MRI assay; b-value range; number of directions pr b-value; matrix size; voxel resolution; repetition time; echo time; pulse sequence type; inversion time; number of slices; slice orientation; slice thickness
Study Protocol Parameters Name Term Accession Number	""	""
Study Protocol Parameters Name Term Source REF	""	""
Study Protocol Components Name	""	""
Study Protocol Components Type	""	""
Study Protocol Components Type Term Accession Number	""	""
Study Protocol Components Type Term Source REF	""	""
STUDY CONTACTS
Study Person Last Name	Hansen	Jespersen
Study Person First Name	Brian	Sune Nørhøj
Study Person Mid Initials		
Study Person Email	brian@cfin.au.dk	""
Study Person Phone		
Study Person Fax		
Study Person Address		
Study Person Affiliation	Center of Functionally Integrative Neuroscience (CFIN), Clinical Institute, Aarhus University, 8000 Aarhus C, Denmark	Center of Functionally Integrative Neuroscience (CFIN), Clinical Institute, Aarhus University, 8000 Aarhus C, Denmark
Study Person Roles		
Study Person Roles Term Accession Number		
Study Person Roles Term Source REF		
Comment[Study Person ORCID]		
Comment[Funder]		
Comment[FundRef ID]		
Comment[Funder Term Source REF]		
Comment[Grant Identifier]		
