# Supplementary material for: Data for evaluation of fast kurtosis strategies, b-value optimization and exploration of diffusion MRI contrast
Source: Sci Data. 2016 Aug 30;3:160072. doi: 10.1038/sdata.2016.72 (PMC5004585; doi:10.1038/sdata.2016.72)
Supplement: Supplementary file 1 [file sdata201672-isa1.zip › s_study_Hansen.txt]

Source Name	Characteristics[organism]	Term Source REF	Term Accession Number	Characteristics[organism part]	Term Source REF	Term Accession Number	Characteristics[development stage]	Term Source REF	Term Accession Number	Characteristics[sex]	Term Source REF	Term Accession Number	Protocol REF	Sample Name
Wistar rat	Rattus norvegicus	NCBITAXON	http://purl.bioontology.org/ontology/NCBITAXON/10116	spinal cord	UBERON	UBERON:0002240	adult organism	UBERON	UBERON:0007023	male	PATO	PATO:0000384	Samples	spinal cord
Wistar rat	Rattus norvegicus	NCBITAXON	http://purl.bioontology.org/ontology/NCBITAXON/10116	brain	UBERON	UBERON:0000955	adult organism	UBERON	UBERON:0007023				Samples	rat brain
physical phantom													Samples	physical phantom
Volunteer	Homo sapiens	NCBITAXON	NCBITaxon:9606	brain	UBERON	UBERON:0000955	adult organism	UBERON	UBERON:0007023				Samples	human brain
