# Supplementary material for: Data for evaluation of fast kurtosis strategies, b-value optimization and exploration of diffusion MRI contrast
Source: Sci Data. 2016 Aug 30;3:160072. doi: 10.1038/sdata.2016.72 (PMC5004585; doi:10.1038/sdata.2016.72)
Supplement: Supplementary file 1 [file sdata201672-isa1.zip › a_assay_Hansen.txt]

Sample Name	Protocol REF	Parameter Value[instrument]	Parameter Value[manufacturer]	Parameter Value[magnetic field strength]	Unit	Term Source REF	Term Accession Number	Parameter Value[coil type]	Parameter Value[MRI assay]	Parameter Value[b-value range]	Unit	Term Source REF	Term Accession Number	Parameter Value[number of directions pr b-value]	Parameter Value[matrix size]	Parameter Value[voxel resolution]	Unit	Term Source REF	Term Accession Number	Parameter Value[repetition time]	Unit	Term Source REF	Term Accession Number	Parameter Value[echo time]	Unit	Term Source REF	Term Accession Number	Parameter Value[pulse sequence type]	Parameter Value[inversion time]	Unit	Term Source REF	Term Accession Number	Parameter Value[number of slices]	Parameter Value[slice orientation]	Parameter Value[slice thickness]	Unit	Term Source REF	Term Accession Number	Assay Name	Raw Data File	Comment [Data Repository]	Comment [Data Record Accession]	Comment [Data Record URI]
spinal cord	Magnetic Resonance Imaging	Bruker Avance III 16.4T	Bruker Biospin	16.4	Tesla	UO	UO:0000228	5mm saddle	diffusion weighted MRI	0-15	millisecond per square micrometer			9	192x192	23x23x120	micrometer	UO	UO:0000017	2500	millisecond	UO	UO:0000028	15.3	millisecond	UO	UO:0000028	diffusion weighted spin echo sequence					25		120	micrometer	UO	UO:0000017	spinal cord_0	Rat_spinal_cord.zip	Dryad Digital Repository	doi:10.5061/dryad.9bc43	http://dx.doi.org/10.5061/dryad.9bc43
rat brain	Magnetic Resonance Imaging	Bruker Biospec 94/20	Bruker Biospin	9.4	Tesla	UO	UO:0000228	15 mm quadrature	diffusion weighted MRI	0-3	millisecond per square micrometer			33	128x128	100x100x500	micrometer	UO	UO:0000017	4000	millisecond	UO	UO:0000028	23.3	millisecond	UO	UO:0000028	diffusion weighted spin echo sequence					15		0.5	millimeter	UO	UO:0000016	rat brain	Rat_brain.zip	Dryad Digital Repository	doi:10.5061/dryad.9bc43	http://dx.doi.org/10.5061/dryad.9bc43
physical phantom	Magnetic Resonance Imaging	Bruker Biospec 94/20	Bruker Biospin	9.4	Tesla	UO	UO:0000228	40 mm quadrature	diffusion weighted MRI	0-3.5	millisecond per square micrometer			15	64x64	427x427x1000	micrometer	UO	UO:0000017	2700	millisecond	UO	UO:0000028	70.6	millisecond	UO	UO:0000028	diffusion weighted spin echo sequence					7		1	millimeter	UO	UO:0000016	physical phantom	Phantom_data.zip	Dryad Digital Repository	doi:10.5061/dryad.9bc43	http://dx.doi.org/10.5061/dryad.9bc43
human brain	Magnetic Resonance Imaging	Siemens Trio	Siemens	3	Tesla	UO	UO:0000228	32 channel head coil	diffusion weighted MRI	0-3	millisecond per square micrometer			33	96x96	2.5x2.5x2.5	millimeter	UO	UO:0000016	7200	millisecond	UO	UO:0000028	116	millisecond	UO	UO:0000028	diffusion weighted spin echo sequence	2100	millisecond	UO	UO:0000028	19	axial	2.5	millimeter	UO	UO:0000016	human brain	Human_brain.zip	Dryad Digital Repository	doi:10.5061/dryad.9bc43	http://dx.doi.org/10.5061/dryad.9bc43
